# Supplementary material for: Proteome-Wide Analysis of Autoantibodies in Open-Angle Glaucoma in Japanese Population: A Pilot Study
Source: Biomedicines. 2025 Mar 14;13(3):718. doi: 10.3390/biomedicines13030718 (PMC11940370; doi:10.3390/biomedicines13030718)
Supplement: Supplementary file 1 [file biomedicines-13-00718-s001.zip]

Archive with 1 entries (1 files):
- biomedicines-3485721-supplementary.pdf
